# Supplementary material for: Metatranscriptomic analyses of honey bee colonies
Source: Front Genet. 2015 Mar 19;6:100. doi: 10.3389/fgene.2015.00100 (PMC4365734; doi:10.3389/fgene.2015.00100)
Supplement: Supplementary file 3 [file DataSheet1.XLSX]

## Sheet: Sheet1
Sample ID	Year	Management	Region	ng/ul	260/280	RPS5 Ct	ABPV Ct	BQCV Ct	DWV Ct	IAPV Ct	KBV Ct	SBV Ct	N. apis Ct	N. ceranae Ct	P. larvae Ct	TRYP1 Ct
ARDH1	2011	Stationary	Ardahan	1170.1	2.03	35.14	27.9	23.16	35.72	N/A	N/A	N/A	N/A	27.28	N/A	32.28
ARDH2	2011	Stationary	Ardahan	761.4	1.95	31.56	32.81	27.56	44.65	N/A	N/A	N/A	N/A	35.94	N/A	37.57
ARDH3	2011	Stationary	Ardahan	1155.1	2	32.66	30.79	32.69	36.01	N/A	N/A	N/A	33.01	26.24	N/A	25.12
ARDH4	2011	Stationary	Ardahan	1282.1	2.05	47.03	N/A	N/A	36.33	N/A	N/A	N/A	N/A	28.53	N/A	37.03
ARDH5	2011	Stationary	Ardahan	767.4	1.96	38.27	33.67	38.62	37.92	N/A	N/A	N/A	N/A	40.7	N/A	35.15
ARDH6	2011	Stationary	Ardahan	1013.7	2.04	37.5	18.04	N/A	44.1	N/A	N/A	N/A	N/A	40.83	N/A	35.16
ART1	2011	Stationary	Artvin	1637.7	1.92	38.62	41.34	N/A	N/A	N/A	N/A	N/A	N/A	30.28	N/A	22.45
ART2	2011	Stationary	Artvin	1250	2.07	34.8	35.86	47.28	38.43	N/A	N/A	N/A	N/A	27.41	N/A	23.48
ART3	2011	Stationary	Artvin	917.2	1.95	31.44	32.02	32.58	41.19	N/A	N/A	N/A	N/A	24.44	N/A	18.78
ART4	2011	Stationary	Artvin	1754	2.01	43.83	28.65	27.74	37.05	N/A	N/A	N/A	N/A	23.2	N/A	21.82
H1	2011	Migratory	Hatay	1613.3	2.03	44.38	32.44	40.15	27.3	N/A	N/A	N/A	N/A	45.68	N/A	36.78
H2	2011	Migratory	Hatay	1544	2.1	34.88	22.97	33.65	35.47	N/A	N/A	N/A	N/A	37.88	N/A	36.15
H3	2011	Migratory	Hatay	2176.3	2	N/A	32.34	40.73	38.09	N/A	N/A	N/A	N/A	N/A	N/A	37.35
H4	2011	Stationary	Hatay	1240.2	2.06	40.01	32.74	N/A	39.7	N/A	N/A	N/A	N/A	N/A	N/A	N/A
H5	2011	Stationary	Hatay	2100.1	2	N/A	36.96	34.21	37.02	N/A	N/A	N/A	N/A	N/A	N/A	N/A
H6	2011	Stationary	Hatay	1496	2.04	43.06	36.85	N/A	N/A	N/A	N/A	N/A	N/A	N/A	N/A	N/A
H7	2011	Stationary	Hatay	1747.3	2.01	34.45	46.35	35.86	25.47	N/A	N/A	N/A	N/A	N/A	N/A	41.38
H8	2011	Stationary	Hatay	1246.8	2.02	29.28	N/A	43.18	22.02	N/A	N/A	N/A	N/A	N/A	N/A	49.05
K1	2011	Stationary	Kirklareli	1529.2	2.02	47.26	38.21	N/A	N/A	N/A	N/A	N/A	N/A	32.91	N/A	43.4
K2	2011	Stationary	Kirklareli	873.5	1.97	31.14	34.09	41.27	37.02	N/A	N/A	N/A	N/A	29.4	N/A	N/A
K3	2011	Stationary	Kirklareli	1524.4	2.05	33.76	N/A	29.44	N/A	N/A	N/A	N/A	N/A	N/A	N/A	N/A
K4	2011	Stationary	Kirklareli	1753.1	2.04	N/A	38.81	29.21	32.92	N/A	N/A	N/A	N/A	48.26	N/A	39.95
K5	2011	Stationary	Kirklareli	1239.4	2.09	30.27	N/A	N/A	N/A	N/A	N/A	N/A	N/A	43.77	N/A	N/A
K6	2011	Stationary	Kirklareli	1762.8	2.02	37.06	32.91	N/A	32.83	N/A	N/A	N/A	N/A	30.24	N/A	44.9
K7	2011	Stationary	Kirklareli	1554.2	1.97	30.43	34.72	N/A	37.73	N/A	N/A	N/A	N/A	24.54	N/A	29.04
K8	2011	Stationary	Kirklareli	918	1.99	28.09	36.29	N/A	40.11	N/A	N/A	N/A	N/A	23.59	N/A	36.65
K9	2011	Stationary	Kirklareli	1444.6	2	44.58	37.14	36.1	38.89	N/A	N/A	N/A	N/A	25.94	N/A	38.43
K10	2011	Stationary	Kirklareli	1598.1	2.03	30.2	30.5	N/A	37.82	N/A	N/A	N/A	N/A	32.8	N/A	40.59
K11	2011	Stationary	Kirklareli	1119.6	1.98	26.28	31.28	40.92	32.12	N/A	N/A	N/A	N/A	33.37	N/A	49.64
M1	2011	Stationary	Mugla	1418.8	2.06	29.56	22.93	N/A	23.41	N/A	N/A	N/A	N/A	31.91	N/A	30.4
M2	2011	Stationary	Mugla	1682.1	2.01	34.41	35.83	47.12	28.99	N/A	N/A	N/A	N/A	N/A	N/A	33.86
M3	2011	Stationary	Mugla	1647.9	2.11	46.46	N/A	N/A	N/A	N/A	N/A	N/A	N/A	43.9	N/A	40.74
M4	2011	Stationary	Mugla	1535.5	1.94	40.01	40.98	N/A	38.13	N/A	N/A	N/A	N/A	N/A	N/A	32.11
M5	2011	Migratory	Mugla	1553	1.85	36.53	33.27	N/A	34.17	N/A	N/A	N/A	N/A	33.98	N/A	26.2
M6	2011	Migratory	Mugla	1154.3	1.9	40.18	35.09	N/A	36.1	N/A	N/A	N/A	N/A	N/A	N/A	30.22
M7	2011	Stationary	Mugla	1133.3	2.01	30.19	37.42	44.92	42.57	N/A	N/A	N/A	N/A	N/A	N/A	N/A
M8	2011	Migratory	Mugla	1263	1.83	29.89	35.37	30.45	26.41	N/A	N/A	N/A	N/A	N/A	N/A	37.95
M9	2011	Stationary	Mugla	1135.1	1.96	33.63	36.72	32.48	36.87	N/A	N/A	N/A	38.37	N/A	N/A	42.09
M10	2011	Stationary	Mugla	1264.4	1.98	30.06	38.11	N/A	37.03	N/A	N/A	N/A	N/A	41.95	N/A	40.09
M11	2011	Stationary	Mugla	622.5	2.25	29.17	36.2	36.03	34.98	N/A	N/A	N/A	N/A	37.6	N/A	36.81
Y1	2011	Stationary	Yigilca	1012.8	2.01	32.78	35.17	N/A	38.05	N/A	N/A	N/A	N/A	36.33	N/A	24.67
Y2	2011	Stationary	Yigilca	2052.6	2.03	N/A	27.36	N/A	25.95	N/A	N/A	N/A	N/A	40.91	N/A	33.97
Y3	2011	Stationary	Yigilca	2104.4	2.04	43.43	26.31	N/A	24.64	N/A	N/A	N/A	N/A	40.65	N/A	38.39
Y4	2011	Stationary	Yigilca	1529.2	2.02	31.92	30.24	N/A	33.39	N/A	N/A	N/A	N/A	35.95	N/A	29.14
Y5	2011	Stationary	Yigilca	1857	2.02	31.2	37.59	N/A	35.98	N/A	N/A	N/A	N/A	41.49	N/A	21.3
Y6	2011	Stationary	Yigilca	1484.7	2.01	32.43	34.93	47.36	37.09	N/A	N/A	N/A	N/A	24.37	N/A	23.86
Y7	2011	Stationary	Yigilca	1922.5	2.02	32.24	33.53	N/A	24.72	N/A	N/A	N/A	40.4	34.43	N/A	25.75
Y8	2011	Stationary	Yigilca	1728.7	1.98	32.21	20.82	N/A	24.98	N/A	N/A	N/A	N/A	37.12	N/A	36.83
Y9	2011	Stationary	Yigilca	1792.8	2	33.29	21.44	46.33	26.49	N/A	N/A	N/A	N/A	42.13	N/A	33.89
Y10	2011	Stationary	Yigilca	2477.9	1.94	35.83	36.65	N/A	42.37	N/A	N/A	N/A	N/A	39.49	N/A	27.57
Y11	2011	Stationary	Yigilca	1701.6	2	32.83	32.56	N/A	35.71	N/A	N/A	N/A	N/A	38.02	N/A	25.47
pcr positive						31.7	5.77	5.43	11.52	13	8.23	26.38	21.03	26.94	32	25.73
pcr negative						N/A	N/A	N/A	N/A	N/A	N/A	N/A	N/A	N/A	N/A	N/A
ARDH1	2010	Stationary	Ardahan	761.35	2.05	30.78	36.22	N/A	33.68	N/A	N/A	N/A	N/A	N/A	N/A	N/A
ARDH2	2010	Stationary	Ardahan	1235.72	2.04	34.17	N/A	N/A	39.88	N/A	N/A	N/A	N/A	N/A	N/A	N/A
ARDH3	2010	Stationary	Ardahan	772.78	2.06	31.12	39.29	N/A	35.3	N/A	N/A	N/A	N/A	N/A	N/A	N/A
ARDH4	2010	Stationary	Ardahan	730.94	2.06	30.67	N/A	N/A	29.6	N/A	N/A	N/A	N/A	N/A	N/A	N/A
ARDH5	2010	Stationary	Ardahan	634.93	2.14	30.89	36.87	N/A	29.65	N/A	N/A	N/A	N/A	N/A	N/A	N/A
ARDH6	2010	Stationary	Ardahan	859.79	2.07	30.61	34.03	N/A	29.66	N/A	N/A	N/A	N/A	N/A	N/A	N/A
ARDH7	2010	Stationary	Ardahan	661.78	2.08	30.57	35.61	N/A	29.28	N/A	N/A	N/A	N/A	N/A	N/A	N/A
H1	2010	Migratory	Hatay	1241.19	2.03	32.88	N/A	31.71	31.2	N/A	N/A	N/A	N/A	N/A	N/A	N/A
H2	2010	Migratory	Hatay	957.85	2.01	33.06	N/A	30.8	30.81	N/A	N/A	N/A	N/A	N/A	N/A	N/A
H3	2010	Migratory	Hatay	1098.7	2.05	33.34	N/A	32.37	31.9	N/A	N/A	N/A	N/A	N/A	N/A	N/A
H4	2010	Migratory	Hatay	1022.72	2.02	33.05	N/A	32.14	31.17	N/A	N/A	N/A	N/A	N/A	N/A	N/A
H5	2010	Stationary	Hatay	689.08	1.98	32.12	35.53	N/A	28.18	N/A	N/A	N/A	N/A	N/A	N/A	N/A
H6	2010	Stationary	Hatay	767.59	2.05	32.95	34.92	31.48	29.5	N/A	N/A	N/A	N/A	N/A	N/A	N/A
H7	2010	Stationary	Hatay	531.45	1.87	31.31	36.93	31.14	27.37	N/A	N/A	N/A	N/A	N/A	N/A	N/A
H8	2010	Stationary	Hatay	618.28	1.92	32.31	35.55	31.36	28.31	N/A	N/A	N/A	N/A	N/A	N/A	N/A
M1	2010	Migratory	Mugla	1090.99	2.07	35	35.29	28.27	31.5	N/A	N/A	N/A	N/A	N/A	N/A	20.2727
M2	2010	Migratory	Mugla	642.7	2.02	36.99	36.68	30.97	35.73	N/A	N/A	N/A	N/A	N/A	N/A	20.2127
M3	2010	Migratory	Mugla	604.86	2.08	33.79	37.78	28.32	30.6	N/A	N/A	N/A	N/A	37.83	N/A	20.2248
M4	2010	Migratory	Mugla	994.92	2.05	32.86	35.05	27.5	29.04	N/A	N/A	N/A	N/A	N/A	N/A	20.6014
M5	2010	Migratory	Mugla	1086.36	2.03	31.96	N/A	29.1	28.41	N/A	N/A	N/A	N/A	33.21	N/A	37.4303
M6	2010	Migratory	Mugla	1165.94	2.07	34.1	36.29	30.56	31.88	N/A	N/A	N/A	N/A	35.07	N/A	37.1987
M7	2010	Migratory	Mugla	839.61	2.05	31.84	33.33	29.04	28.92	N/A	N/A	N/A	N/A	34.2	N/A	36.9121
M8	2010	Migratory	Mugla	821.2	2.03	33.91	37.39	30.66	30.89	N/A	N/A	N/A	N/A	N/A	N/A	36.2489
K1	2010	Stationary	Kırklareli	1026.39	2.06	31.16	N/A	N/A	35.88	N/A	N/A	N/A	N/A	N/A	N/A	N/A
K2	2010	Stationary	Kırklareli	759.82	1.98	30.84	N/A	N/A	35.64	N/A	N/A	N/A	N/A	N/A	N/A	N/A
K3	2010	Stationary	Kırklareli	1362.34	2.07	31.12	N/A	N/A	35.02	N/A	N/A	N/A	N/A	N/A	N/A	46.0311
K4	2010	Stationary	Kırklareli	1230.35	2.07	31.88	N/A	N/A	37.85	N/A	N/A	N/A	N/A	N/A	N/A	N/A
K5	2010	Stationary	Kırklareli	984.21	2.06	38.71	N/A	N/A	37.07	N/A	N/A	N/A	N/A	N/A	N/A	N/A
K6	2010	Stationary	Kırklareli	1939.9	2.07	33.16	N/A	N/A	32.17	N/A	N/A	N/A	N/A	N/A	N/A	N/A
K7	2010	Stationary	Kırklareli	1027.26	2.11	30.26	N/A	N/A	28.95	N/A	N/A	N/A	N/A	N/A	N/A	N/A
K8	2010	Stationary	Kırklareli	1258.53	2.07	31.78	N/A	N/A	30.81	N/A	N/A	N/A	N/A	36.86	N/A	N/A
B1	2010	Migratory	Bitlis	739.68	1.89	31.16	18.02	30.36	26.69	N/A	N/A	N/A	N/A	N/A	N/A	42.1712
B2	2010	Migratory	Bitlis	1009.58	1.94	31.99	18.44	29.58	27.16	N/A	N/A	N/A	N/A	N/A	N/A	N/A
B3	2010	Migratory	Bitlis	764.6	1.83	32.07	19.1	30.42	26.16	N/A	N/A	N/A	N/A	N/A	N/A	N/A
B4	2010	Migratory	Bitlis	495.63	1.92	32.68	21.27	36.49	27.89	N/A	N/A	N/A	N/A	34.96	N/A	30.852
B5	2010	Migratory	Bitlis	869.92	1.92	30.25	18.92	33.02	26.6	N/A	N/A	N/A	N/A	32.02	N/A	29.208
B6	2010	Migratory	Bitlis	552.74	1.91	34.16	25.07	38.58	33.23	N/A	N/A	N/A	N/A	N/A	N/A	28.8042
B7	2010	Migratory	Bitlis	211.63	1.33	34.3	21.11	37.27	31.36	N/A	N/A	N/A	N/A	35.18	N/A	28.4972
H9	2010	Migratory	Hatay	1255.44	1.96	31.17	33.31	29.35	33.25	N/A	N/A	N/A	N/A	35.26	N/A	25.3214
H10	2010	Migratory	Hatay	1571.81	1.77	29.56	35.33	27.73	31.09	N/A	N/A	N/A	N/A	37.54	N/A	25.5754
H11	2010	Migratory	Hatay	1080.36	2.03	32.85	34.79	30.07	34.68	N/A	N/A	N/A	N/A	N/A	N/A	25.1276
H12	2010	Migratory	Hatay	912.67	1.09	31.15	33.22	27.4	31.35	N/A	N/A	N/A	N/A	35.7	N/A	24.238
H13	2010	Migratory	Hatay	1505.96	1.91	31.13	34.16	27.86	31.21	N/A	N/A	N/A	N/A	36.46	N/A	25.0175
H14	2010	Migratory	Hatay	1048.09	2.03	29.68	33.85	27.36	31.21	N/A	N/A	N/A	N/A	36.24	N/A	27.0542
H15	2010	Stationary	Hatay	889.47	2.01	30.12	N/A	27.44	27.95	N/A	N/A	N/A	N/A	N/A	N/A	27.7999
H16	2010	Stationary	Hatay	808.92	2.03	31.04	N/A	28.04	28.5	N/A	N/A	N/A	N/A	N/A	N/A	26.9859
H17	2010	Stationary	Hatay	868.13	2.01	30.87	N/A	29.08	28.62	N/A	N/A	N/A	N/A	N/A	N/A	27.8
H18	2010	Stationary	Hatay	672.08	1.98	33.64	N/A	30.56	33.65	N/A	N/A	N/A	N/A	N/A	N/A	28.0684
K9	2010	Stationary	Kırklareli	821.49	2.01	33.32	N/A	32.69	N/A	N/A	N/A	N/A	N/A	N/A	N/A	N/A
K10	2010	Stationary	Kırklareli	742.7	1.99	31.64	N/A	32.15	N/A	N/A	N/A	N/A	N/A	37.08	N/A	42.7142
K11	2010	Stationary	Kırklareli	800.7	1.98	30.98	N/A	31.18	N/A	N/A	N/A	N/A	N/A	37.85	N/A	N/A
K12	2010	Stationary	Kırklareli	689.72	2.06	38.92	N/A	38.43	N/A	N/A	N/A	N/A	N/A	N/A	N/A	N/A
ED1	2010	Stationary	Edirne	538.72	1.83	33.3	N/A	38.73	38.87	N/A	N/A	N/A	N/A	N/A	N/A	N/A
ED2	2010	Stationary	Edirne	799.2	2.05	36.56	N/A	N/A	N/A	N/A	N/A	N/A	N/A	40	N/A	N/A
ED3	2010	Stationary	Edirne	988.49	2.05	33.18	N/A	36.67	37.26	N/A	N/A	N/A	N/A	N/A	N/A	N/A
ED4	2010	Stationary	Edirne	752.38	1.98	34.98	N/A	N/A	39.32	N/A	N/A	N/A	N/A	N/A	N/A	42.3283
ARDH8	2010	Migratory	Ardahan	874.85	2.06	32.34	38.44	28.05	N/A	N/A	N/A	N/A	N/A	N/A	N/A	23.9589
ARDH9	2010	Migratory	Ardahan	1030.36	2.02	27.59	33.69	26	N/A	N/A	N/A	N/A	N/A	N/A	N/A	23.4371
ARDH10	2010	Migratory	Ardahan	852.36	1.95	29.89	36.58	26.31	N/A	N/A	N/A	N/A	N/A	N/A	N/A	23.6653
ARDH11	2010	Migratory	Ardahan	1120.53	2.09	31.09	32.77	27.01	N/A	N/A	N/A	N/A	N/A	N/A	N/A	23.9605
ART1	2010	Stationary	Artvin	1367.19	2.03	31.2	35.22	32.81	N/A	N/A	N/A	N/A	N/A	N/A	N/A	23.653
ART2	2010	Stationary	Artvin	711.34	2.07	34.56	N/A	36.64	N/A	N/A	N/A	N/A	N/A	N/A	N/A	25.584
ART3	2010	Stationary	Artvin	769.41	2.05	29.48	38.01	33.21	N/A	N/A	N/A	N/A	N/A	N/A	N/A	26.0769
ANK1	2010	Migratory	Ankara	825.31	2.07	31.32	32.04	31.76	N/A	N/A	N/A	N/A	N/A	N/A	N/A	43.1023
ANK2	2010	Migratory	Ankara	1069.99	2.1	33.21	35.04	31.76	N/A	N/A	N/A	N/A	N/A	N/A	N/A	48.2799
ANK3	2010	Migratory	Ankara	950.96	2.11	30.97	34.15	32.76	N/A	N/A	N/A	N/A	N/A	37.17	N/A	N/A
ANK4	2010	Migratory	Ankara	1034.77	2.04	33.97	39.15	34.6	N/A	N/A	N/A	N/A	N/A	N/A	N/A	N/A
ANK5	2010	Stationary	Ankara	1385.08	2.08	32.05	N/A	27.16	33.69	N/A	N/A	N/A	N/A	N/A	N/A	28.4066
ANK6	2010	Stationary	Ankara	978.71	2.05	33.99	36.89	28.19	35.58	N/A	N/A	N/A	N/A	N/A	N/A	28.3619
ANK7	2010	Stationary	Ankara	1082.94	2.04	35.35	N/A	29.63	37.3	N/A	N/A	N/A	N/A	N/A	N/A	28.5294
ANK8	2010	Stationary	Ankara	1367.33	2.08	33.38	N/A	28.45	36.21	N/A	N/A	N/A	N/A	N/A	N/A	28.3492
EL1	2010	Migratory	Elazığ	610.35	2	31.61	N/A	36.93	37.67	N/A	N/A	N/A	N/A	N/A	N/A	38.8059
EL2	2010	Migratory	Elazığ	565.07	2.04	31.36	N/A	36.92	38.54	N/A	N/A	N/A	N/A	N/A	N/A	N/A
EL3	2010	Migratory	Elazığ	473.89	1.98	31.15	N/A	37.83	37.91	N/A	N/A	N/A	N/A	N/A	N/A	39.7601
EL4	2010	Migratory	Elazığ	505.07	1.96	31.05	N/A	36.42	36.51	N/A	N/A	N/A	N/A	N/A	N/A	49.5396
EL5	2010	Migratory	Elazığ	528.08	2	30.99	N/A	36.65	37.19	N/A	N/A	N/A	N/A	N/A	N/A	N/A
M9	2010	Migratory	Mugla	425.77	1.94	32.4	35.69	34.45	37.51	N/A	N/A	N/A	N/A	N/A	N/A	24.3456
M10	2010	Migratory	Mugla	682.97	2.03	31.88	37.49	34.57	36.42	N/A	N/A	N/A	N/A	35.7	N/A	24.3722
M11	2010	Migratory	Mugla	430.75	1.98	31.65	36.44	35.14	37.57	N/A	N/A	N/A	N/A	N/A	N/A	23.2877
M12	2010	Migratory	Mugla	614.39	1.94	32.98	36.54	34.98	37.94	N/A	N/A	N/A	N/A	37.74	N/A	25.0642
M13	2010	Migratory	Mugla	447.19	2	32.18	35.29	34.08	37.54	N/A	N/A	N/A	N/A	37.02	N/A	24.3154
M14	2010	Stationary	Mugla	785.73	2.01	33.28	38.16	34.24	33.24	N/A	N/A	N/A	N/A	N/A	N/A	N/A
M15	2010	Stationary	Mugla	1067.94	1.88	36.13	N/A	34.55	33.67	N/A	N/A	N/A	N/A	N/A	N/A	N/A
M16	2010	Stationary	Mugla	752.98	1.99	33.87	N/A	34.29	33	N/A	N/A	N/A	N/A	N/A	N/A	N/A
M17	2010	Stationary	Mugla	707.73	2	33.62	N/A	33.92	33	N/A	N/A	N/A	N/A	37.89	N/A	N/A
M18	2010	Stationary	Mugla	775.01	1.99	33.41	N/A	33.87	31.99	N/A	N/A	N/A	N/A	N/A	N/A	N/A
pcr neg	2010					N/A	N/A	N/A	N/A	N/A	N/A	N/A	N/A	N/A	N/A	N/A
pcr pos	2010					31.26	13.4	10.5	10.3	17.53	9.34	20.8	19.8	33.07	25.2	23.04
